# Supplementary material for: Genetic Structure of Tibeto-Burman Populations of Bangladesh: Evaluating the Gene Flow along the Sides of Bay-of-Bengal
Source: PLoS One. 2013 Oct 9;8(10):e75064. doi: 10.1371/journal.pone.0075064 (PMC3794028; doi:10.1371/journal.pone.0075064)
Supplement: Table S4 — Pairwise population Fst values for the autosomal analysis. (XLS) [file pone.0075064.s007.xls]

## Sheet: Sheet1
	Kashmiri	Bharwad	Charan	Vaish	Lodi	Bharia	Bhil	Meghawal	Saharia	Satnami	Tharu	Gond	Kamsali	Naidu	Velama	Vysya	Hallaki	Korova	Kurumba	Madiga	Mala	Chenchu	Santhal	Gorait	Kharia	Tripura	Chakma	Marma	Nyshi	Mizo	AoNaga	NagaSema	Chinese	Japanese
Kashmiri	0
Bharwad	0.00979	0
Charan	0.01057	0.01055	0
Vaish	0.00189	0	0.02611	0
Lodi	0.05874	0.0539	0.08839	0.0222	0
Bharia	0.11303	0.12169	0.14622	0.07886	0	0
Bhil	0.06101	0.05345	0.08642	0.02454	0	0.00781	0
Meghawal	0.04295	0.05157	0.07941	0	0.0884	0.14482	0.08319	0
Saharia	0.07035	0.0607	0.09653	0.0541	0.0002	0.01115	0.00591	0.12062	0
Satnami	0.07304	0.06863	0.12366	0.04414	0	0.0142	0.00469	0.10799	0.02896	0
Tharu	0.03464	0.06303	0.08142	0	0	0.0259	0.00648	0.0641	0.00879	0.0131	0
Gond	0.1037	0.09226	0.12275	0.05831	0	0.01877	0.01088	0.12433	0.02715	0.02345	0.03847	0
Kamsali	0.08992	0.111	0.13223	0.05277	0	0.0289	0.0103	0.10687	0.02555	0	0.00211	0.02047	0
Naidu	0.05874	0.03127	0.0825	0	0	0.01743	0.00121	0.06084	0.01182	0.01988	0.00671	0.00478	0.00309	0
Velama	0.04744	0.05611	0.07894	0.00594	0	0.00866	0	0.03561	0.01415	0	0	0.02181	0	0	0
Vysya	0.03606	0.06405	0.1053	0.03111	0.02059	0.03988	0.0008	0.09309	0.00053	0	0	0.02074	0	0.00949	0.03608	0
Hallaki	0.08235	0.07897	0.12137	0.04016	0	0.03402	0.00522	0.07631	0.0326	0.00487	0.01137	0.01944	0	0.00463	0	0	0
Korova	0.05054	0.06243	0.0852	0.03649	0.00822	0.04077	0.01411	0.08401	0.03291	0.01567	0.01433	0.03871	0.0449	0.04027	0.02222	0.00558	0.02265	0
Kurumba	0.09962	0.09355	0.15247	0.05222	0	0.0212	0.02105	0.10423	0.02532	0.00517	0.01823	0.03996	0.01451	0.00233	0.04851	0.00437	0.0054	0.03253	0
Madiga	0.05588	0.08954	0.13395	0.06248	0	0.01581	0.00921	0.10863	0.02162	0	0.00594	0.04817	0.00177	0.02288	0	0.00119	0.00543	0.01814	1e-05	0
Mala	0.06402	0.04097	0.10493	0.02664	0	0.00798	0	0.0854	0	0	0.01029	0.01889	0.03334	0.0019	0.00118	0	0.00733	0	0	0.00122	0
Chenchu	0.09057	0.06335	0.12496	0.03767	0.04292	0.07994	0.05538	0.10175	0.04716	0.07431	0.0631	0.07603	0.04638	0.01659	0.04123	0.07471	0.05074	0.08828	0.06806	0.10139	0.0853	0
Santhal	0.11541	0.12245	0.17232	0.08295	0.00291	0.02779	0.02169	0.14251	0.04698	0.00163	0.01022	0.04312	0.02372	0.01636	0.04056	0.02451	0.02499	0.02611	0	0	0	0.10527	0
Gorait	0.14096	0.08493	0.13176	0.06331	0.03202	0.03389	0.02353	0.13506	0.0432	0.03919	0.06279	0.03511	0.0506	0.00459	0.01546	0.08878	0.04717	0.06768	0.05994	0.086	0.04829	0.06019	0.06854	0
Kharia	0.08737	0.08784	0.11693	0.05045	0.01555	0.00817	0.00774	0.10658	0.03182	0.01676	0	0.03942	0.01652	0.01871	0.01523	0.01979	0.03586	0.03676	0.03332	0	0.03603	0.10225	0.02357	0.03841	0
Tripura	0.08742	0.07191	0.09509	0.06883	0.04562	0.05927	0.03376	0.13306	0.04881	0.04248	0.05113	0.05692	0.07818	0.04955	0.05879	0.05194	0.07048	0.04257	0.06195	0.06821	0.0122	0.1072	0.05648	0.05199	0.03921	0
Chakma	0.06787	0.06136	0.07861	0.0418	0.01968	0.03383	0.02348	0.12013	0.02895	0.05146	0.03532	0.0395	0.06581	0.02291	0.04925	0.03754	0.05497	0.04639	0.04364	0.0499	0.02706	0.07558	0.0545	0.05246	0.0355	0.0035	0
Marma	0.07978	0.07297	0.0864	0.06707	0.01894	0.03294	0.02279	0.12918	0.03135	0.05572	0.03081	0.03688	0.06975	0.0336	0.04256	0.04711	0.04926	0.04516	0.05375	0.04465	0.03565	0.10541	0.05599	0.04728	0.02448	0.01037	0	0
Nyshi	0.11308	0.08045	0.10791	0.09022	0.07343	0.09009	0.06635	0.15761	0.07062	0.1111	0.07715	0.10036	0.12726	0.08228	0.09888	0.08913	0.10448	0.09097	0.09841	0.09619	0.06219	0.13354	0.1042	0.09855	0.0712	0.02056	0.00899	0.00988	0
Mizo	0.09807	0.08654	0.08176	0.0786	0.04203	0.05084	0.04742	0.1323	0.05411	0.07293	0.06651	0.04972	0.10867	0.05281	0.07083	0.07616	0.08002	0.05177	0.07865	0.09155	0.06123	0.1173	0.09137	0.06228	0.06158	0.01193	0	0	0.0209	0
AoNaga	0.1365	0.13093	0.13992	0.12224	0.099	0.09602	0.09535	0.19776	0.09827	0.12659	0.10146	0.09227	0.15164	0.10148	0.15075	0.10288	0.13317	0.09537	0.10932	0.12331	0.10512	0.17635	0.10765	0.11145	0.09087	0.033	0.0228	0.02643	0.0194	0.01788	0
NagaSema	0.14121	0.13137	0.12867	0.14312	0.0812	0.0837	0.08055	0.20591	0.08407	0.1268	0.10295	0.08714	0.14844	0.09698	0.13519	0.10329	0.13007	0.09057	0.09156	0.11181	0.09412	0.17789	0.11023	0.10485	0.09622	0.02796	0.02168	0.021	0.0287	0.01605	0.0114	0
Chinese	0.11815	0.12064	0.12562	0.11511	0.09554	0.11158	0.09956	0.17898	0.10058	0.11716	0.0989	0.11903	0.145	0.09946	0.13146	0.09904	0.12511	0.1001	0.11017	0.10105	0.09184	0.1652	0.11926	0.13513	0.10302	0.03072	0.02072	0.02766	0.01402	0.02459	0.02733	0.02624	0
Japanese	0.10225	0.10679	0.12996	0.09445	0.07863	0.10351	0.09939	0.16516	0.10504	0.07903	0.07793	0.10602	0.12431	0.09075	0.11682	0.08198	0.10891	0.09158	0.09801	0.07973	0.08566	0.15949	0.09193	0.13977	0.08992	0.04311	0.03508	0.04052	0.04546	0.03908	0.04033	0.04798	0.01593	0
